# Supplementary material for: Development and external validation of prediction risk scores (STRISK and NOFA) to predict immediate surgical need in adhesive small bowel obstruction: an observational prospective multicentre study
Source: Br J Surg. 2025 Mar 19;112(3):znaf025. doi: 10.1093/bjs/znaf025 (PMC11921420; doi:10.1093/bjs/znaf025)
Supplement: znaf025_Supplementary_Data [file znaf025_supplementary_data.zip]

Archive with 3 entries (3 files):
- SBO_Supplement_Radiology_case_report_form.docx
- Supplementary_material.docx
- Supplement_TRIPOD_CHECKLIST.docx
